# Supplementary material for: Clostridium butyricum and Its Culture Supernatant Alleviate the Escherichia coli-Induced Endometritis in Mice
Source: Animals (Basel). 2022 Oct 10;12(19):2719. doi: 10.3390/ani12192719 (PMC9559394; doi:10.3390/ani12192719)
Supplement: Supplementary file 1 [file animals-12-02719-s001.zip]

Archive with 1 entries (1 files):
- animals-1946959-supplementary.pdf
